# Supplementary material for: Single passage in mouse organs enhances the survival and spread of Salmonella enterica
Source: J R Soc Interface. 2015 Dec 6;12(113):20150702. doi: 10.1098/rsif.2015.0702 (PMC4707846; doi:10.1098/rsif.2015.0702)
Supplement: CFU counts and WITS proportions for WITS in vitro in vivo paper.xlsx [file rsif20150702supp1.xlsx]

## Sheet: sorted
Inputs	Proportion of WITS in samples as calculated from qPCR								Number of colony forming units (CFU)		Liver	Proportion of each WITS in samples as calculated from qPCR								Number of colony forming units (CFU)		Spleen	Proportion of each WITS in samples as calculated from qPCR								Number of colony forming units (CFU)
Sample	WITS number										Sample	WITS number										Sample	WITS number
	1	2	11	13	17	19	20	21				1	2	11	13	17	19	20	21				1	2	11	13	17	19	20	21
In vitro-Input1	0.121906	0.129519	0.11166	0.1087	0.170457	0.123286	0.157533	0.0769386	124		In vitro-0.5hpi-aL	0.253526	0.111569	0.216207	0.0653731	0.112076	0.0833226	0.0431925	0.114734	32		In vitro-0.5hpi-aS	0.120614	0.0394117	0.092285	0.0923196	0.161495	0.092914	0.225752	0.175209	39
In vitro-Input2	0.133867	0.134117	0.240281	0.155469	0.0897584	0.066699	0.0892298	0.0905784	130		In vitro-0.5hpi-bL	0.210015	0.112547	0.0474847	0.106405	0.133236	0.202236	0.164558	0.023519	26		In vitro-0.5hpi-bS	0.0972633	0.0804098	0.270375	0.177554	0.160466	0.0698073	0.0828053	0.0613195	33
In vitro-Input3	0.130063	0.105101	0.120959	0.130064	0.135957	0.100151	0.172	0.105705	149		In vitro-0.5hpi-cL	0.0338467	0.0267581	0.120421	0.0609813	0.19597	0.166709	0.259046	0.136269	48		In vitro-0.5hpi-cS	0	0.280657	0.160643	0.1545	0.0719982	0.0631549	0.197633	0.0714136	16
In vitro-Inputmix1	0.127484	0.116473	0.136113	0.106447	0.125305	0.118714	0.127037	0.142427			In vitro-0.5hpi-dL	0.216277	0.0547701	0.0627242	0.0417819	0.0650081	0.225354	0.169686	0.164399	21		In vitro-0.5hpi-dS	0.135606	0.0947618	0.0725518	0.0794012	0.159956	0.15959	0.245784	0.0523492	48
In vitro-Inputmix2	0.128366	0.122681	0.136817	0.105836	0.116311	0.123694	0.130659	0.135635			In vitro-0.5hpi-eL	0.29483	0	0.062744	0.294915	0.172921	0.0826969	0	0.0918928	28		In vitro-0.5hpi-eS	0.0635895	0.210109	0.104441	0.136136	0.154208	0.0583165	0.139303	0.133897	31
In vitro-Inputmix3	0.120516	0.112428	0.132765	0.105954	0.129945	0.128387	0.133992	0.136013			In vitro-6hpi-aL	0	0.246498	0	0	0.181002	0	0.572499	0	8		In vitro-6hpi-aS	0	0.0427034	0	0.293318	0.366145	0	0.108973	0.18886	24
In vivo-Invivoplate-a	0.0808575	0.10166	0.204597	0.0339946	0.372636	0.0427517	0.0977836	0.0657186	26		In vitro-6hpi-bL	0	0	0.153187	0.291228	0.16804	0.0621748	0.32537	0	15		In vitro-6hpi-bS	0.0593672	0.101287	0.122755	0	0.0973319	0.112228	0.507031	0	28
In vivo-Invivoplate-b	0.0699996	0.0688236	0.224933	0.154664	0.194558	0.103639	0.154193	0.0291914	23		In vitro-6hpi-cL	0.278316	0	0	0.0624921	0.603445	0	0	0.0557474	12		In vitro-6hpi-cS	0	0	0.150522	0.221475	0.269529	0	0.107623	0.25085	24
In vivo-Invivoplate-c	0.0336634	0.109952	0.135372	0.158029	0.216496	0.11865	0.0649438	0.162893	40		In vitro-6hpi-dL	0.280611	0	0.181155	0	0.42925	0.108984	0	0	21		In vitro-6hpi-dS	0.0783159	0.0765337	0.0688254	0.227383	0	0.477866	0	0.0710758	34
In vivo-Invivomix-a	0.0578475	0.0715724	0.120331	0.074673	0.47416	0.0623059	0.0860049	0.0531056			In vitro-6hpi-eL	0.313668	0.157493	0.528839	0	0	0	0	0	4		In vitro-6hpi-eS	0.0493284	0.301947	0.190267	0	0.231654	0.0468465	0	0.179956	35
In vivo-Invivomix-b	0.0460836	0.0575259	0.123235	0.0810246	0.472495	0.0585247	0.096239	0.0648719			In vitro-24hpi-aL	0.0791624	0.0156719	0.18485	0	0	0	0.212884	0.507432	65		In vitro-24hpi-aS	0.570035	0	0.359485	0.0326299	0.0252459	0	0.012604	0	151
In vivo-Invivomix-c	0.0554353	0.0628972	0.127183	0.0726513	0.453862	0.068368	0.0956102	0.0639932			In vitro-24hpi-bL	0	0.675915	0.247032	0.0659953	0.0110582	0	0	0	80		In vitro-24hpi-bS	0.00544831	0.0107068	0.0405012	0.12815	0.0229143	0.154142	0.638138	0	258
											In vitro-24hpi-cL	0.0230458	0.00613229	0.0144016	0.706239	0.0552414	0	0.105797	0.0891422	170		In vitro-24hpi-cS	0.0982034	0.551962	0.251504	0.0689392	0	0	0	0.0293911	182
											In vitro-24hpi-dL	0	0.107042	0.131953	0.159769	0.0954159	0	0.0285793	0.477241	96		In vitro-24hpi-dS	0.219888	0.120145	0.106785	0.386743	0	0	0	0.166439	85
											In vitro-24hpi-eL	0.00316777	0.218856	0.228135	0.191197	0.146493	0.204555	0	0.00759587	141		In vitro-24hpi-eS	0.11714	0	0.0712699	0.0165583	0	0.34676	0.153618	0.294653	92
											In vitro-48hpi-aL	0.0226636	0.0150301	0.191999	0.0654488	0.308684	0.00522305	0.334398	0.0565532	847		In vitro-48hpi-aS	0.0142046	0.00425674	0.00254981	0.0534598	0.00233935	0.0299199	0.663484	0.229786	923
											In vitro-48hpi-bL	0.135313	0.0589539	0.0204334	0.0887476	0.26788	0.256738	0.17117	0.000764015	1977		In vitro-48hpi-bS	0.277625	0.0564214	0.101553	0.0557395	0.0830445	0.162594	0.251734	0.0112904	2398
											In vitro-48hpi-cL	0.0785927	0.179951	0.0526038	0.208679	0.313358	0	0.0424864	0.124329	1417		In vitro-48hpi-cS	0.102684	0.239344	0.194244	0.0185653	0.195317	0	0	0.249845	2143
											In vitro-48hpi-dL	0.0391512	0.0641195	0.232242	0.017446	0.419907	0.105815	0.0772659	0.0440532	3421		In vitro-48hpi-dS	0.00578945	0.0126586	0.252508	0.00465718	0.585932	0.0534462	0.0740656	0.0109435	7334
											In vitro-48hpi-eL	0.20982	0.357368	0	0.243091	0.00449134	0.000986308	0.0221574	0.162086	1287		In vitro-48hpi-eS	0.0860834	0.0760904	0.00184008	0.153375	0	0	0.454959	0.227652	2018
											In vitro-72hpi-aL	0.303943	0.119757	0.0447327	0.000809813	0.035663	0	0.195338	0.299756	41750		In vitro-72hpi-aS	0.317181	0.1174	0.0435209	0.00809772	0.155539	0	0.150835	0.207426	4000
											In vitro-72hpi-bL	0	0.149064	0.0650096	0.108076	0.246633	0.00667027	0.212076	0.212471	44000		In vitro-72hpi-bS	0	0.14605	0.111308	0.13442	0.200233	0.0235854	0.167095	0.217309	32500
											In vitro-72hpi-cL	0.283595	0.000947474	0.366637	0.00181819	0.00377939	0.0398581	0.025693	0.277671	35750		In vitro-72hpi-cS	0.270428	0.00168982	0.456631	0.00619957	0.025116	0.0325063	0.0392875	0.168142	48500
											In vitro-72hpi-dL	0	0	0.199301	0.0983244	0.666786	0.00390687	0.0316818	0	94750		In vitro-72hpi-dS	0	0	0.197871	0.0730015	0.667258	0.00349338	0.0583763	0	45000
											In vitro-72hpi-eL	0.0910158	0.198536	0	0.45911	0.0236761	0.181207	0.0122797	0.0341759	17000		In vitro-72hpi-eS	0.037264	0.189407	0	0.436445	0.0342651	0.294474	0.00669831	0.00144657	10750
											In vivo-0.5hpi-aL	0	0	0.238786	0	0.328172	0.174913	0.258129	0	12		In vivo-0.5hpi-aS	0	0	0	0.549348	0.235462	0	0.215189	0	9
											In vivo-0.5hpi-bL	0.056149	0.186365	0.324777	0	0.128659	0.265166	0	0.038884	21		In vivo-0.5hpi-bS
											In vivo-0.5hpi-cL	0.0801555	0.174071	0.257624	0.14485	0.226087	0.117213	0	0	15		In vivo-0.5hpi-cS	0.150126	0.106418	0	0.0869626	0.144407	0.15094	0.361147	0	9
											In vivo-0.5hpi-dL	0.132429	0.280952	0.303697	0.144079	0.138842	0	0	0	8		In vivo-0.5hpi-dS	0	1	0	0	0	0	0	0	2
											In vivo-0.5hpi-eL	0.0755909	0.0722874	0	0	0.70606	0.146062	0	0	7		In vivo-0.5hpi-eS	0	0.1331	0	0	0	0.285824	0.581076	0	9
											In vivo-6hpi-aL	0.0573291	0	0.264984	0.171711	0.259055	0.0783488	0	0.168572	20		In vivo-6hpi-aS	0	0	0	0	0.470587	0.267483	0	0.26193	12
											In vivo-6hpi-bL	0.285213	0.266058	0	0.109408	0	0.0488627	0	0.290458	16		In vivo-6hpi-bS	0	0.303538	0.477497	0	0	0.218965	0	0	6
											In vivo-6hpi-cL	0	0	0	0.02533	0.69974	0.104423	0.138664	0.0318426	29		In vivo-6hpi-cS	0	0	0	0	0	0.0845688	0.915431	0	7
											In vivo-6hpi-dL	0.19684	0	0.215885	0.107745	0.454849	0	0	0.0246803	32		In vivo-6hpi-dS	0.0792638	0	0.140861	0.301384	0.286354	0.124513	0.0676236	0	17
											In vivo-6hpi-eL	0.239005	0	0	0	0.760995	0	0	0	4		In vivo-6hpi-eS	0.1206	0.23225	0.0652147	0	0.114346	0.0275923	0.234065	0.205932	11
											In vivo-24hpi-aL	0.0679267	0	0.163453	0.0725617	0.225338	0.114096	0	0.356625	596		In vivo-24hpi-aS	0.0315439	0	0.232596	0.086536	0.188593	0.223128	0.0162077	0.221395	176
											In vivo-24hpi-bL	0.125088	0.251374	0.041581	0.185554	0.291748	0.104654	0	0	547		In vivo-24hpi-bS	0.116322	0.16483	0.033789	0.262446	0.345096	0.077516	0	0	234
											In vivo-24hpi-cL	0	0.187783	0.269825	0.130519	0.238933	0.0596934	0.0585949	0.0546513	612		In vivo-24hpi-cS	0	0.267305	0.0820052	0.216539	0.162079	0	0.0571379	0.214934	263
											In vivo-24hpi-dL	0	0	0.349653	0.146128	0.361077	0	0.0598156	0.083326	678		In vivo-24hpi-dS	0	0	0.257211	0.0370203	0.436303	0	0.0811044	0.188362	168
											In vivo-24hpi-eL	0.0811914	0.187918	0	0.0415431	0.478245	0.197742	0.0133609	0	230		In vivo-24hpi-eS	0	0.27907	0	0.01928	0.557792	0.112247	0.0316111	0	110
											In vivo-48hpi-aL	0	0.0385726	0.509592	0	0.255026	0.0998093	0.0929333	0.00406633	11975		In vivo-48hpi-aS	0	0.0262689	0.524039	0.00723141	0.143853	0.190794	0.0896706	0.0181434	4650
											In vivo-48hpi-bL	0	0	0.237778	0.168683	0.304906	0	0.151859	0.136774	14500		In vivo-48hpi-bS	0	0	0.306168	0.169073	0.21123	0	0.0852509	0.228277	4150
											In vivo-48hpi-cL	0.393757	0.0405365	0.119559	0.0900037	0.0333805	0.122408	0.198325	0.0020305	44475		In vivo-48hpi-cS	0.388129	0.0514426	0.10095	0.0675994	0.037213	0.128391	0.222558	0.00371662	18425
											In vivo-48hpi-dL	0	0.313928	0.177713	0.0994898	0.313684	0.0929133	0.00227187	0	14800		In vivo-48hpi-dS	0	0.262796	0.150783	0.139455	0.311334	0.135632	0	0	6550
											In vivo-48hpi-eL	0	0.137093	0	0.073239	0.325727	0	0.121475	0.342466	24125		In vivo-48hpi-eS	0	0.140287	0	0.0655326	0.331181	0	0.117642	0.345357	6875
											In vivo-72hpi-aL	0	0.435739	0.348399	0.0316847	0.104782	0.0793953	0	0	458000		In vivo-72hpi-aS	0	0.435135	0.340577	0.0383965	0.113585	0.0723066	0	0	401000
											In vivo-72hpi-bL	0.0597949	0.166557	0.00953436	0.162701	0.260996	0.00133002	0.02464	0.314446	364000		In vivo-72hpi-bS	0.0541732	0.175242	0.0112968	0.178786	0.263631	0.00135092	0.0275577	0.287963	467000
											In vivo-72hpi-cL	0	0.135076	0.360781	0.113127	0.292605	0.00695325	0.0914573	0	293000		In vivo-72hpi-cS	0	0.121537	0.356021	0.10705	0.322108	0.00430255	0.0889819	0	290250
											In vivo-72hpi-dL	0	0.00180936	0.0194384	0.0292719	0.627404	0.28383	0.0123229	0.0259225	209750		In vivo-72hpi-dS	0	0.0028869	0.0250904	0.0283064	0.657805	0.241381	0.0167463	0.027784	106750
											In vivo-72hpi-eL	0	0.568131	0	0	0	0	0.427998	0.00387131	211250		In vivo-72hpi-eS	0	0.562842	0	0	0	0	0.434335	0.00282291	253250
